# Supplementary material for: Dietary Nitrate Intake Is Associated with Decreased Incidence of Open-Angle Glaucoma: The Rotterdam Study
Source: Nutrients. 2022 Jun 15;14(12):2490. doi: 10.3390/nu14122490 (PMC9228179; doi:10.3390/nu14122490)
Supplement: Supplementary file 1 [file nutrients-14-02490-s001.zip]

Archive with 1 entries (1 files):
- nutrients-1760125-supplementary.pdf
